# Supplementary material for: Changes in Default Mode Network Connectivity in Resting-State fMRI in People with Mild Dementia Receiving Cognitive Stimulation Therapy
Source: Brain Sci. 2021 Aug 27;11(9):1137. doi: 10.3390/brainsci11091137 (PMC8468883; doi:10.3390/brainsci11091137)
Supplement: Supplementary file 1 [file brainsci-11-01137-s001.zip]

Archive with 1 entries (1 files):
- brainsci-1344075-supplementary.pdf
